# Supplementary material for: Structural Characteristics of Mitochondrial Genomes of Eight Treehoppers (Hemiptera: Membracidae: Centrotinae) and Their Phylogenetic Implications
Source: Genes (Basel). 2023 Jul 24;14(7):1510. doi: 10.3390/genes14071510 (PMC10379000; doi:10.3390/genes14071510)
Supplement: Supplementary file 1 [file genes-14-01510-s001.zip]

Archive with 14 entries (13 files):
- Supplementary_files/
- __MACOSX/._Supplementary_files
- Supplementary_files/Table S1.xlsx
- __MACOSX/Supplementary_files/._Table S1.xlsx
- Supplementary_files/Supplementary_figures.pdf
- __MACOSX/Supplementary_files/._Supplementary_figures.pdf
- Supplementary_files/Table S5.xlsx
- __MACOSX/Supplementary_files/._Table S5.xlsx
- Supplementary_files/Table S4.xlsx
- __MACOSX/Supplementary_files/._Table S4.xlsx
- Supplementary_files/Table S3.xlsx
- __MACOSX/Supplementary_files/._Table S3.xlsx
- Supplementary_files/Table S2.xlsx
- __MACOSX/Supplementary_files/._Table S2.xlsx
