# Supplementary material for: Structural Characteristics of Mitochondrial Genomes of Eight Treehoppers (Hemiptera: Membracidae: Centrotinae) and Their Phylogenetic Implications
Source: Genes (Basel). 2023 Jul 24;14(7):1510. doi: 10.3390/genes14071510 (PMC10379000; doi:10.3390/genes14071510)
Supplement: Supplementary file 1 [file genes-14-01510-s001.zip › Supplementary_files/Table S1.xlsx]

## Sheet: Sheet1
Table S1. The species information and codon features of PCGs of 24 Centrotinae species and 2 outgroups used in phylogenetic analyses. Notably, GC indicates the GC average content of three codon positions.
Subfamily	Tribe	Genus	Species	Collecting information	Accession number	N̂c	GC12	GC3	GC	A3	T3	C3	G3	References
Centrotinae	Centrotini	Anchon	Anchon lineatus		NC_060743	38.51	0.298	0.155	0.25	0.655	0.512	0.117	0.092	Yu et al., (2022)
			Anchon yunnanensis		NC_060744	39.37	0.296	0.164	0.252	0.649	0.514	0.121	0.103	Yu et al., (2022)
	Gargarini	Antialcidas	Antialcidas floripennae		NC_065325	40.53	0.301	0.188	0.263	0.639	0.49	0.139	0.115	Li et al., (2023)
			Antialcidas trifoliaceus	Taibai, Shaanxi, China	NA	37.94	0.291	0.139	0.24	0.653	0.541	0.097	0.094	This study
		Centrotoscelus	Centrotoscelus davidi		NC_071377	35.72	0.287	0.116	0.23	0.674	0.557	0.074	0.087	Li et al., (2023)
		Gargara	Gargara genistae		NC_060745	38.09	0.294	0.15	0.246	0.678	0.516	0.113	0.091	Yu et al., (2022)
		Kotogargara	Kotogargara minuta		NC_071376	35.42	0.287	0.119	0.231	0.673	0.552	0.079	0.086	Li et al., (2023)
		Machaerotypus	Machaerotypus stigmosus		NC_071379	38.11	0.29	0.137	0.239	0.65	0.543	0.093	0.094	Li et al., (2023)
		Maurya	Maurya qinlingensis		NC_044706	37.86	0.287	0.134	0.236	0.644	0.558	0.079	0.109	Hu et al., (2019)
		Nondenticentrus	Nondenticentrus paramelanicus	Taibai, Shaanxi, China	NA	39.18	0.297	0.148	0.247	0.64	0.535	0.102	0.1	This study
		Pantaleon	Pantaleon erectonodatus	Wenchang, Hainan, China	NA	36.18	0.286	0.118	0.23	0.659	0.568	0.071	0.094	This study
		Tribulocentrus	Tribulocentrus zhenbaensis	Zhenba, Shaanxi, China	NA	36.19	0.285	0.12	0.23	0.662	0.559	0.08	0.086	This study
		Tricentrus	Tricentrus brunneus		NC_044708	40.46	0.295	0.184	0.258	0.623	0.511	0.127	0.125	Hu et al., (2019)
			Tricentrus fulgidus		NC_071374	36.02	0.287	0.12	0.231	0.681	0.551	0.083	0.082	Li et al., (2023)
			Tricentrus gammamaculatus		NC_071375	41.84	0.295	0.184	0.258	0.614	0.512	0.122	0.132	Li et al., (2023)
			Tricentrus longivalvulatus		NC_060746	39.32	0.291	0.162	0.248	0.628	0.539	0.112	0.11	Yu et al., (2022)
	Hypsauchenini	Hypsauchenia	Hypsauchenia hardwickii		NC_044705	37.36	0.275	0.132	0.227	0.648	0.565	0.09	0.093	Hu et al., (2019)
	Leptobelini	Leptobelus	Leptobelus boreosinensis	Taibai, Shaanxi, China	NA	37.44	0.289	0.143	0.24	0.663	0.533	0.103	0.093	This study
			Leptobelus gazella		NC_023219	36.46	0.285	0.123	0.231	0.678	0.546	0.089	0.08	Zhao et al.,(2016)
			Leptobelus sp.		JQ910984	37.35	0.289	0.14	0.239	0.668	0.532	0.102	0.089	Li et al., (2017)
	Leptocentrini	Hemicentrus	Hemicentrus obliquus	Jinghong,Yunnan, China	NA	39.51	0.294	0.165	0.251	0.631	0.532	0.12	0.106	This study
		Leptocentrus	Leptocentrus albolineatus		NC_044707	36.24	0.286	0.122	0.231	0.682	0.549	0.089	0.079	Hu et al., (2019)
			Leptocentrus formosanus	Taiwan, China	NA	36.03	0.283	0.121	0.229	0.682	0.551	0.086	0.079	This study
			Leptocentrus longispinus	Jinghong,Yunnan, China	NA	38.79	0.293	0.156	0.247	0.641	0.537	0.11	0.104	This study
Outgroup
Smiliinae		Entylia	Entylia carinata		NC_033539									Mao et al.,(2016)
		Stictocephala	Stictocephala bisonia		NC_057522									Yu et al., (2021)
Reference
Yu, R.; Feng, L.; Dietrich, C.H.; Yuan, X. Characterization, comparison of four new mitogenomes of Centrotinae (Hemiptera: Membracidae) and phylogenetic implications supports new synonymy. Life 2022, 12, 61.
Li, F.-E.; Yang, L.; Long, J.-K.; Chang, Z.-M.; Chen, X.-S. Revisiting the Phylogenetic Relationship and Evolution of Gargarini with Mitochondrial Genome (Hemiptera: Membracidae: Centrotinae). Int. J. Mol. Sci. 2023, 24, 694.
Hu, K.; Yuan, F.; Dietrich, C.H.; Yuan, X.-Q. Structural features and phylogenetic implications of four new mitogenomes of Centrotinae (Hemiptera: Membracidae). Int. J. Biol. Macromol. 2019, 139, 1018–1027.
Zhao, X.; Liang, A. Complete DNA sequence of the mitochondrial genome of the treehopper Leptobelus gazella (Membracoidea: Hemiptera). Mitochondrial DNA A 2016, 27, 3318–3319.
Li, H.; Leavengood Jr, J.M.; Chapman, E.G.; Burkhardt, D.; Song, F.; Jiang, P.; Liu, J.; Zhou, X.; Cai, W. Mitochondrial phylogenomics of Hemiptera reveals adaptive innovations driving the diversification of true bugs. P. Roy. Soc. B-Biol. Sci. 2017, 284, 20171223.
Mao, M.; Yang, X.; Bennett, G. The complete mitochondrial genome of Entylia carinata (Hemiptera: Membracidae). Mitochondrial DNA B 2016, 1, 662–663.
Yu, R.; Feng, L.; Yuan, X. Complete mitochondrial genome sequence of the global invasive species Stictocephala bisonia (Hemiptera: Membracidae: Smiliinae). Mitochondrial DNA B 2021, 6, 1601–1602.
