# Supplementary material for: Structural Characteristics of Mitochondrial Genomes of Eight Treehoppers (Hemiptera: Membracidae: Centrotinae) and Their Phylogenetic Implications
Source: Genes (Basel). 2023 Jul 24;14(7):1510. doi: 10.3390/genes14071510 (PMC10379000; doi:10.3390/genes14071510)
Supplement: Supplementary file 1 [file genes-14-01510-s001.zip › Supplementary_files/Table S5.xlsx]

## Sheet: Sheet1
Table S5. Codon features of 13 PCGs of 24 Centrotinae species. Notably, the N̂c values of the gene atp8 in some species were missing because the sequence length was too short to contain amino acids with 4 synonymous codons.
Gene	Species	N̂c	T3	C3	A3	G3	GC3	GC
ATP6	Anchon_lineatum	35.61	0.386	0.1579	0.7452	0.0382	0.153	0.259
	Anchon_yunnanense	34.78	0.3512	0.2024	0.7987	0.0268	0.176	0.252
	Antialcidas_floripennae	31.24	0.3512	0.1488	0.7857	0.0714	0.167	0.256
	Antialcidas_trifoliaceus	31.96	0.4483	0.092	0.7533	0.06	0.116	0.228
	Gargara_genistae	33.87	0.4195	0.0805	0.7532	0.0844	0.125	0.23
	Gargara_minuta	34.19	0.35	0.175	0.8235	0.0392	0.157	0.242
	Machaerotypus_stigmosus	33.02	0.3663	0.157	0.7763	0.0526	0.162	0.241
	Maurya_qinlingensis	32.9	0.4483	0.0977	0.7467	0.06	0.12	0.23
	Nondenticentrus_paramelan	32.53	0.452	0.0847	0.7533	0.0533	0.106	0.224
	Pantaleon_erectonodatus	34.67	0.4012	0.1221	0.7933	0.0467	0.13	0.233
	Tribulocentrus_zhenbaensi	35.53	0.4885	0.069	0.7568	0.0473	0.088	0.222
	Tricentrus_brunneus	34.29	0.3815	0.1098	0.7848	0.0443	0.12	0.244
	Tricentrus_davidi	36.02	0.3779	0.1686	0.7285	0.0795	0.19	0.258
	Tricentrus_fulgidus	28.46	0.3642	0.1296	0.8581	0.0129	0.107	0.22
	Tricentrus_gammamaculatus	42.04	0.3785	0.1695	0.698	0.1007	0.208	0.264
	Tricentrus_longivalvulatu	34.29	0.4412	0.1294	0.7347	0.068	0.149	0.243
	Hypsauchenia_hardwickii	32.64	0.5029	0.1029	0.6812	0.1014	0.15	0.227
	Leptobelus_boreosinensis	35.98	0.4358	0.1397	0.731	0.0483	0.148	0.242
	Leptobelus_gazella	32.2	0.4629	0.12	0.7655	0.0207	0.111	0.227
	Leptobelus_sp__HL_2012	33.73	0.45	0.1222	0.7431	0.0417	0.13	0.236
	Hemicentrus_obliquus	33.12	0.3529	0.1294	0.8153	0.0382	0.13	0.245
	Leptocentrus_albolineatus	31.93	0.4798	0.0983	0.7517	0.0268	0.097	0.238
	Leptocentrus_formosanus	33.28	0.4655	0.1207	0.723	0.0473	0.13	0.245
	Leptocentrus_longispinus	31.61	0.3571	0.119	0.8344	0.0318	0.116	0.235
ATP8
	Anchon_lineatum	*****	0.4643	0.1071	0.8421	0.0526	0.1	0.153
	Anchon_yunnanense	31.98	0.2333	0.1333	0.95	0.025	0.1	0.22
	Antialcidas_floripennae	28.55	0.3103	0.2069	0.875	0	0.12	0.213
	Antialcidas_trifoliaceus	30.6	0.5312	0	0.8462	0	0	0.153
	Gargara_genistae	34.59	0.4412	0.0882	0.8889	0	0.06	0.167
	Gargara_minuta	26.52	0.4839	0.0645	0.9167	0	0.04	0.153
	Machaerotypus_stigmosus	52.9	0.4194	0.0968	0.825	0.025	0.08	0.173
	Maurya_qinlingensis	30.6	0.5625	0	0.8205	0	0	0.153
	Nondenticentrus_paramelan	25.32	0.5	0.0714	0.8684	0.0263	0.06	0.153
	Pantaleon_erectonodatus	57.26	0.4194	0.1935	0.7895	0.0263	0.14	0.193
	Tribulocentrus_zhenbaensi	37.75	0.4516	0.0968	0.8378	0.0541	0.1	0.18
	Tricentrus_brunneus	32.17	0.4138	0.1034	0.8649	0.0811	0.12	0.18
	Tricentrus_davidi	*****	0.4483	0.2414	0.7297	0.0811	0.2	0.22
	Tricentrus_fulgidus	*****	0.4615	0.2692	0.8108	0.0541	0.176	0.183
	Tricentrus_gammamaculatus	36.07	0.4828	0.069	0.7949	0.0769	0.1	0.173
	Tricentrus_longivalvulatu	28.97	0.375	0.0938	0.9189	0.027	0.08	0.147
	Hypsauchenia_hardwickii	33.87	0.4667	0.0667	0.8684	0.0263	0.06	0.133
	Leptobelus_boreosinensis	*****	0.4286	0.1429	0.8205	0.0513	0.12	0.173
	Leptobelus_gazella	27.98	0.4483	0.1379	0.8462	0	0.08	0.173
	Leptobelus_sp__HL_2012	*****	0.4286	0.1786	0.8462	0	0.1	0.16
	Hemicentrus_obliquus	*****	0.5926	0.0741	0.8205	0	0.04	0.16
	Leptocentrus_albolineatus	*****	0.48	0.12	0.9211	0	0.06	0.12
	Leptocentrus_formosanus	*****	0.44	0.16	0.9211	0	0.08	0.127
	Leptocentrus_longispinus	25.93	0.5556	0.1481	0.8108	0.027	0.1	0.16
cox1
	Anchon_lineatum	33.12	0.3467	0.1651	0.7877	0.0335	0.16	0.303
	Anchon_yunnanense	36.29	0.3617	0.1655	0.7422	0.0737	0.188	0.314
	Antialcidas_floripennae	35.66	0.3154	0.2079	0.7521	0.0655	0.219	0.329
	Antialcidas_trifoliaceus	38.44	0.4722	0.1343	0.6523	0.0661	0.158	0.302
	Gargara_genistae	36.41	0.4588	0.1176	0.681	0.0833	0.155	0.301
	Gargara_minuta	32.3	0.3549	0.1775	0.7948	0.0405	0.172	0.305
	Machaerotypus_stigmosus	33.01	0.4848	0.0932	0.6895	0.0598	0.119	0.287
	Maurya_qinlingensis	40.2	0.4687	0.1323	0.6322	0.092	0.174	0.308
	Nondenticentrus_paramelan	38.02	0.4736	0.0943	0.6486	0.1086	0.154	0.301
	Pantaleon_erectonodatus	37.23	0.3981	0.1806	0.7049	0.0458	0.184	0.32
	Tribulocentrus_zhenbaensi	35.9	0.4954	0.0787	0.6695	0.0763	0.119	0.292
	Tricentrus_brunneus	36	0.521	0.0818	0.661	0.0598	0.11	0.281
	Tricentrus_davidi	39.21	0.3953	0.1605	0.6533	0.1261	0.221	0.32
	Tricentrus_fulgidus	34.79	0.4437	0.1127	0.7333	0.0609	0.135	0.294
	Tricentrus_gammamaculatus	40.84	0.4157	0.1501	0.6523	0.1121	0.204	0.32
	Tricentrus_longivalvulatu	37.12	0.4233	0.1465	0.6859	0.0807	0.178	0.311
	Hypsauchenia_hardwickii	38.22	0.5046	0.1157	0.6203	0.0841	0.155	0.292
	Leptobelus_boreosinensis	35.53	0.445	0.1311	0.7147	0.0519	0.145	0.292
	Leptobelus_gazella	35.29	0.4429	0.1189	0.7262	0.0548	0.137	0.288
	Leptobelus_sp__HL_2012	33.86	0.445	0.1311	0.7378	0.0259	0.127	0.288
	Hemicentrus_obliquus	36.43	0.4061	0.1831	0.7006	0.0581	0.191	0.317
	Leptocentrus_albolineatus	37.79	0.4598	0.1448	0.6893	0.0444	0.153	0.296
	Leptocentrus_formosanus	35.53	0.4931	0.1147	0.6923	0.0385	0.123	0.286
	Leptocentrus_longispinus	34.28	0.4212	0.1553	0.7201	0.0583	0.168	0.307
cox2
	Anchon_lineatum	29.13	0.3313	0.1807	0.8824	0.0261	0.152	0.272
	Anchon_yunnanense	31.71	0.4132	0.1557	0.8333	0.0267	0.134	0.268
	Antialcidas_floripennae	33	0.3155	0.2679	0.8356	0.0411	0.226	0.289
	Antialcidas_trifoliaceus	35.41	0.5172	0.1149	0.75	0.0405	0.115	0.258
	Gargara_genistae	30.13	0.564	0.0581	0.74	0.0533	0.08	0.245
	Gargara_minuta	30.67	0.2857	0.2321	0.8766	0.026	0.19	0.296
	Machaerotypus_stigmosus	32	0.4942	0.1047	0.7838	0.0473	0.111	0.255
	Maurya_qinlingensis	34.89	0.5145	0.1098	0.7687	0.034	0.106	0.254
	Nondenticentrus_paramelan	36.53	0.5318	0.0983	0.7097	0.071	0.122	0.272
	Pantaleon_erectonodatus	33.07	0.4048	0.1488	0.8267	0.0533	0.147	0.265
	Tribulocentrus_zhenbaensi	32.91	0.5434	0.0925	0.76	0.04	0.096	0.248
	Tricentrus_brunneus	33.96	0.5476	0.1131	0.72	0.0467	0.115	0.258
	Tricentrus_davidi	39.47	0.4529	0.2059	0.6892	0.0811	0.208	0.285
	Tricentrus_fulgidus	30.48	0.4438	0.1361	0.82	0.0333	0.124	0.263
	Tricentrus_gammamaculatus	38.23	0.4083	0.1834	0.755	0.0795	0.19	0.283
	Tricentrus_longivalvulatu	33.22	0.4503	0.1462	0.8082	0.0411	0.137	0.263
	Hypsauchenia_hardwickii	32.62	0.5771	0.12	0.6712	0.0411	0.119	0.263
	Leptobelus_boreosinensis	33.84	0.4686	0.1429	0.75	0.0541	0.146	0.268
	Leptobelus_gazella	32.67	0.5057	0.0977	0.777	0.0405	0.102	0.249
	Leptobelus_sp__HL_2012	35.06	0.454	0.1609	0.7415	0.0612	0.164	0.274
	Hemicentrus_obliquus	38.01	0.4611	0.1737	0.7308	0.0449	0.159	0.288
	Leptocentrus_albolineatus	29.79	0.4425	0.1092	0.8562	0.0342	0.106	0.257
	Leptocentrus_formosanus	30.19	0.431	0.1264	0.8503	0.034	0.119	0.258
	Leptocentrus_longispinus	36.94	0.4643	0.1726	0.7171	0.0724	0.176	0.288
cox3
	Anchon_lineatum	39.62	0.395	0.215	0.7529	0.0529	0.201	0.288
	Anchon_yunnanense	37.71	0.42	0.175	0.7692	0.0592	0.174	0.279
	Antialcidas_floripennae	39.64	0.3659	0.1756	0.7529	0.0977	0.205	0.301
	Antialcidas_trifoliaceus	38.74	0.4019	0.1355	0.7861	0.0751	0.159	0.265
	Gargara_genistae	34.76	0.4808	0.0913	0.7939	0.0545	0.108	0.257
	Gargara_minuta	29.79	0.3039	0.1814	0.8605	0.0698	0.189	0.295
	Machaerotypus_stigmosus	31.17	0.3952	0.1429	0.8047	0.0592	0.154	0.266
	Maurya_qinlingensis	38.18	0.4	0.1381	0.7824	0.0765	0.162	0.266
	Nondenticentrus_paramelan	36.48	0.4837	0.093	0.7251	0.0936	0.136	0.263
	Pantaleon_erectonodatus	34.85	0.3981	0.1611	0.7701	0.069	0.174	0.28
	Tribulocentrus_zhenbaensi	35	0.533	0.0613	0.7751	0.0414	0.076	0.236
	Tricentrus_brunneus	30.29	0.4854	0.0874	0.7824	0.0471	0.1	0.247
	Tricentrus_davidi	39.41	0.4375	0.1442	0.7219	0.0947	0.178	0.287
	Tricentrus_fulgidus	33.55	0.4229	0.1194	0.8081	0.064	0.135	0.263
	Tricentrus_gammamaculatus	35.99	0.419	0.1619	0.7126	0.1078	0.201	0.279
	Tricentrus_longivalvulatu	36.11	0.4673	0.1215	0.7083	0.0833	0.154	0.278
	Hypsauchenia_hardwickii	34.6	0.5362	0.0966	0.6725	0.076	0.127	0.246
	Leptobelus_boreosinensis	32.41	0.399	0.133	0.8249	0.0282	0.124	0.26
	Leptobelus_gazella	31.18	0.4039	0.133	0.8286	0.0286	0.124	0.26
	Leptobelus_sp__HL_2012	31.68	0.4	0.1415	0.8171	0.0286	0.131	0.259
	Hemicentrus_obliquus	35.54	0.4095	0.181	0.7184	0.0575	0.185	0.29
	Leptocentrus_albolineatus	31.04	0.4444	0.1304	0.7679	0.0655	0.147	0.264
	Leptocentrus_formosanus	31.2	0.4575	0.1179	0.7674	0.0581	0.133	0.26
	Leptocentrus_longispinus	34.75	0.4348	0.1546	0.7191	0.0506	0.158	0.287
cytb
	Anchon_lineatum	35.1	0.3131	0.2088	0.7833	0.0608	0.207	0.3
	Anchon_yunnanense	38.01	0.3652	0.2218	0.7413	0.0502	0.207	0.294
	Antialcidas_floripennae	34.11	0.3488	0.2259	0.747	0.0632	0.222	0.298
	Antialcidas_trifoliaceus	36.78	0.4191	0.165	0.6996	0.0949	0.196	0.288
	Gargara_genistae	32.18	0.4754	0.1082	0.724	0.076	0.138	0.259
	Gargara_minuta	37.24	0.4123	0.1948	0.704	0.06	0.198	0.295
	Machaerotypus_stigmosus	31.62	0.4474	0.1151	0.7817	0.0397	0.119	0.258
	Maurya_qinlingensis	37.19	0.4422	0.1518	0.6786	0.1071	0.193	0.285
	Nondenticentrus_paramelan	31.75	0.4477	0.1144	0.75	0.0675	0.138	0.27
	Pantaleon_erectonodatus	40.09	0.4537	0.1342	0.6615	0.0934	0.175	0.294
	Tribulocentrus_zhenbaensi	33.71	0.4507	0.102	0.751	0.0924	0.143	0.267
	Tricentrus_brunneus	33.82	0.4067	0.1533	0.7568	0.0541	0.159	0.272
	Tricentrus_davidi	36.08	0.3488	0.196	0.7849	0.0677	0.201	0.293
	Tricentrus_fulgidus	32.4	0.4558	0.1259	0.7422	0.0664	0.143	0.265
	Tricentrus_gammamaculatus	40.64	0.3882	0.2138	0.6403	0.1304	0.259	0.317
	Tricentrus_longivalvulatu	37.24	0.3691	0.2181	0.7341	0.0714	0.22	0.297
	Hypsauchenia_hardwickii	33.91	0.4597	0.1242	0.7294	0.0706	0.146	0.257
	Leptobelus_boreosinensis	34.19	0.3401	0.2415	0.7849	0.0398	0.214	0.292
	Leptobelus_gazella	34.11	0.3836	0.1952	0.7782	0.035	0.175	0.272
	Leptobelus_sp__HL_2012	32.37	0.3527	0.2123	0.8056	0.0238	0.182	0.287
	Hemicentrus_obliquus	41.85	0.4147	0.194	0.7012	0.0797	0.206	0.289
	Leptocentrus_albolineatus	32.62	0.3981	0.1521	0.8115	0.041	0.151	0.26
	Leptocentrus_formosanus	31.04	0.3987	0.1536	0.8148	0.0453	0.153	0.257
	Leptocentrus_longispinus	37.17	0.4333	0.1833	0.6746	0.0913	0.206	0.295
nad1
	Anchon_lineatum	29.89	0.719	0.0182	0.3651	0.2063	0.142	0.252
	Anchon_yunnanense	32.84	0.7101	0.0362	0.328	0.2312	0.171	0.265
	Antialcidas_floripennae	34	0.6341	0.0761	0.3846	0.2	0.194	0.272
	Antialcidas_trifoliaceus	36.68	0.6487	0.0645	0.4734	0.1596	0.151	0.247
	Gargara_genistae	29.76	0.6903	0.0336	0.4974	0.1088	0.096	0.229
	Gargara_minuta	32.21	0.6642	0.0443	0.455	0.1693	0.142	0.243
	Machaerotypus_stigmosus	33.39	0.7022	0.0257	0.4413	0.1844	0.129	0.24
	Maurya_qinlingensis	32.14	0.6593	0.0623	0.4645	0.153	0.145	0.243
	Nondenticentrus_paramelan	35.04	0.6778	0.0333	0.4486	0.1946	0.145	0.242
	Pantaleon_erectonodatus	35.37	0.6667	0.0435	0.3895	0.2263	0.176	0.26
	Tribulocentrus_zhenbaensi	30.93	0.7	0.037	0.453	0.1657	0.129	0.229
	Tricentrus_brunneus	31.7	0.7085	0.0369	0.4153	0.1749	0.135	0.237
	Tricentrus_davidi	32.26	0.6777	0.0549	0.3978	0.1935	0.165	0.252
	Tricentrus_fulgidus	35.57	0.6852	0.0444	0.4603	0.1376	0.123	0.23
	Tricentrus_gammamaculatus	42.37	0.609	0.0865	0.4188	0.2356	0.219	0.272
	Tricentrus_longivalvulatu	31.86	0.7232	0.0554	0.3389	0.2	0.166	0.255
	Hypsauchenia_hardwickii	34.46	0.6852	0.0407	0.4811	0.1459	0.122	0.235
	Leptobelus_boreosinensis	34.56	0.7018	0.0291	0.3777	0.2074	0.151	0.254
	Leptobelus_gazella	32.71	0.7174	0.0145	0.4127	0.164	0.113	0.243
	Leptobelus_sp__HL_2012	34.19	0.6982	0.0255	0.4175	0.1804	0.133	0.248
	Hemicentrus_obliquus	34.33	0.6667	0.0725	0.3913	0.2011	0.182	0.262
	Leptocentrus_albolineatus	28.45	0.7333	0.0185	0.4392	0.1376	0.099	0.233
	Leptocentrus_formosanus	28.84	0.7323	0.0223	0.455	0.127	0.096	0.229
	Leptocentrus_longispinus	33.28	0.6727	0.0545	0.442	0.1823	0.153	0.253
nad2
	Anchon_lineatum	39.31	0.3783	0.1739	0.7723	0.0848	0.185	0.222
	Anchon_yunnanense	37.76	0.3778	0.1556	0.7629	0.0948	0.179	0.227
	Antialcidas_floripennae	36.31	0.3868	0.1811	0.7547	0.1132	0.211	0.239
	Antialcidas_trifoliaceus	38.21	0.4803	0.122	0.6794	0.1196	0.175	0.217
	Gargara_genistae	39.41	0.4659	0.1084	0.7204	0.1185	0.163	0.208
	Gargara_minuta	34.43	0.4286	0.0909	0.8402	0.0685	0.113	0.202
	Machaerotypus_stigmosus	34.63	0.5622	0.0803	0.7015	0.0945	0.122	0.19
	Maurya_qinlingensis	35.96	0.4844	0.1055	0.6952	0.1095	0.156	0.211
	Nondenticentrus_paramelan	36.95	0.4839	0.1331	0.662	0.1174	0.182	0.216
	Pantaleon_erectonodatus	36.31	0.49	0.1076	0.757	0.0514	0.118	0.204
	Tribulocentrus_zhenbaensi	42.19	0.5	0.1429	0.6019	0.1845	0.228	0.228
	Tricentrus_brunneus	37.91	0.4802	0.1071	0.7255	0.1127	0.157	0.2
	Tricentrus_davidi	41.36	0.4462	0.1315	0.7255	0.1275	0.185	0.222
	Tricentrus_fulgidus	32.43	0.4083	0.1167	0.8287	0.0648	0.132	0.206
	Tricentrus_gammamaculatus	39.73	0.4593	0.1504	0.6777	0.128	0.2	0.232
	Tricentrus_longivalvulatu	41.04	0.4699	0.1486	0.6847	0.1232	0.195	0.224
	Hypsauchenia_hardwickii	36.78	0.492	0.1	0.7059	0.1275	0.16	0.201
	Leptobelus_boreosinensis	40.69	0.4235	0.1882	0.7662	0.0697	0.191	0.209
	Leptobelus_gazella	41.94	0.44	0.16	0.7588	0.0905	0.182	0.203
	Leptobelus_sp__HL_2012	41.94	0.4206	0.1905	0.7574	0.0644	0.191	0.207
	Hemicentrus_obliquus	36.84	0.4403	0.1564	0.77	0.105	0.184	0.214
	Leptocentrus_albolineatus	34.03	0.4215	0.124	0.8421	0.0574	0.131	0.195
	Leptocentrus_formosanus	34.28	0.4232	0.1203	0.8381	0.0619	0.131	0.196
	Leptocentrus_longispinus	38.26	0.4647	0.1452	0.7426	0.1139	0.181	0.208
nad3
	Anchon_lineatum	30.55	0.358	0.1852	0.8875	0.0125	0.138	0.195
	Anchon_yunnanense	41.05	0.4588	0.1529	0.8077	0.0256	0.128	0.202
	Antialcidas_floripennae	36	0.5181	0.1325	0.8429	0.0429	0.121	0.181
	Antialcidas_trifoliaceus	32.97	0.5	0.093	0.8	0.0667	0.112	0.195
	Gargara_genistae	29.53	0.4941	0.0824	0.8312	0.039	0.086	0.198
	Gargara_minuta	26.83	0.369	0.1429	0.9595	0.0405	0.128	0.194
	Machaerotypus_stigmosus	33.26	0.5287	0.1034	0.7671	0.0685	0.121	0.193
	Maurya_qinlingensis	31.17	0.4884	0.093	0.8133	0.0667	0.112	0.195
	Nondenticentrus_paramelan	35.1	0.5714	0.0595	0.7671	0.0959	0.103	0.181
	Pantaleon_erectonodatus	32.81	0.5227	0.1136	0.7671	0.0548	0.121	0.204
	Tribulocentrus_zhenbaensi	35.29	0.593	0.0698	0.7639	0.0556	0.086	0.184
	Tricentrus_brunneus	33.96	0.3864	0.1705	0.84	0.0533	0.164	0.216
	Tricentrus_davidi	34.43	0.407	0.186	0.7945	0.0959	0.198	0.227
	Tricentrus_fulgidus	26.32	0.4231	0.1538	0.9079	0.0263	0.121	0.193
	Tricentrus_gammamaculatus	35.04	0.4111	0.1667	0.8143	0.1	0.19	0.224
	Tricentrus_longivalvulatu	33.03	0.4556	0.1444	0.8451	0.0282	0.129	0.207
	Hypsauchenia_hardwickii	46.09	0.5244	0.1463	0.7778	0.0694	0.147	0.193
	Leptobelus_boreosinensis	32.02	0.4253	0.1839	0.8378	0.0135	0.147	0.21
	Leptobelus_gazella	34.7	0.4767	0.1628	0.8	0.0133	0.129	0.204
	Leptobelus_sp__HL_2012	30.37	0.4432	0.1705	0.8243	0.027	0.145	0.205
	Hemicentrus_obliquus	35.89	0.3797	0.2025	0.825	0.05	0.172	0.213
	Leptocentrus_albolineatus	34.82	0.4468	0.1383	0.7945	0.0548	0.145	0.205
	Leptocentrus_formosanus	32.06	0.4574	0.1277	0.8194	0.0417	0.128	0.194
	Leptocentrus_longispinus	31.58	0.425	0.1625	0.8734	0	0.112	0.195
nad4
	Anchon_lineatum	29.62	0.7435	0.0207	0.3913	0.166	0.115	0.214
	Anchon_yunnanense	33.01	0.6959	0.0361	0.4104	0.1873	0.141	0.22
	Antialcidas_floripennae	34.72	0.6719	0.0551	0.3874	0.2372	0.186	0.235
	Antialcidas_trifoliaceus	40.91	0.6737	0.0605	0.5167	0.1292	0.124	0.21
	Gargara_genistae	32.03	0.6864	0.0463	0.5302	0.1121	0.101	0.201
	Gargara_minuta	30.11	0.765	0.0261	0.4213	0.1362	0.097	0.205
	Machaerotypus_stigmosus	36.38	0.6719	0.0525	0.498	0.1469	0.129	0.213
	Maurya_qinlingensis	37.7	0.6825	0.0582	0.5104	0.1286	0.122	0.212
	Nondenticentrus_paramelan	33.44	0.6897	0.0504	0.4856	0.1523	0.129	0.21
	Pantaleon_erectonodatus	33.21	0.6961	0.0286	0.4737	0.1579	0.115	0.21
	Tribulocentrus_zhenbaensi	32.45	0.6747	0.048	0.5382	0.1165	0.108	0.205
	Tricentrus_brunneus	34.9	0.6789	0.0339	0.5353	0.1328	0.104	0.2
	Tricentrus_davidi	35.17	0.6649	0.0747	0.4408	0.1592	0.157	0.23
	Tricentrus_fulgidus	27.79	0.7296	0.0255	0.4641	0.1181	0.088	0.204
	Tricentrus_gammamaculatus	32.28	0.7053	0.0395	0.4484	0.1587	0.126	0.215
	Tricentrus_longivalvulatu	33.46	0.7124	0.0501	0.4292	0.175	0.141	0.218
	Hypsauchenia_hardwickii	37.43	0.6526	0.0553	0.5714	0.102	0.106	0.2
	Leptobelus_boreosinensis	33.67	0.6919	0.0157	0.5083	0.1792	0.112	0.196
	Leptobelus_gazella	32.01	0.7068	0.0105	0.5274	0.1561	0.094	0.185
	Leptobelus_sp__HL_2012	34.81	0.6815	0.0287	0.4832	0.2059	0.138	0.206
	Hemicentrus_obliquus	31.91	0.7034	0.0315	0.4073	0.2218	0.154	0.222
	Leptocentrus_albolineatus	31.16	0.7053	0.0368	0.4918	0.1393	0.11	0.2
	Leptocentrus_formosanus	31.85	0.6925	0.0413	0.4859	0.1486	0.12	0.203
	Leptocentrus_longispinus	32.2	0.6893	0.0313	0.4146	0.2358	0.161	0.222
nad4L
	Anchon_lineatum	28.25	0.7381	0.0119	0.3846	0.1538	0.099	0.212
	Anchon_yunnanense	28.79	0.6914	0.0617	0.4286	0.1837	0.154	0.205
	Antialcidas_floripennae	28.93	0.6914	0.0247	0.4706	0.1765	0.121	0.19
	Antialcidas_trifoliaceus	32.28	0.6145	0.0482	0.6154	0.0769	0.088	0.183
	Gargara_genistae	40.36	0.631	0.0357	0.6122	0.102	0.088	0.179
	Gargara_minuta	29.32	0.7711	0.012	0.3333	0.2444	0.132	0.194
	Machaerotypus_stigmosus	30.13	0.6506	0.0361	0.5294	0.1373	0.11	0.183
	Maurya_qinlingensis	33.13	0.6386	0.0482	0.6	0.08	0.088	0.179
	Nondenticentrus_paramelan	33.5	0.6707	0.0366	0.5319	0.1702	0.121	0.183
	Pantaleon_erectonodatus	29.92	0.6951	0.0366	0.4468	0.2128	0.143	0.19
	Tribulocentrus_zhenbaensi	32.5	0.5926	0.0494	0.5962	0.1538	0.132	0.198
	Tricentrus_brunneus	27.19	0.7024	0.0238	0.451	0.1569	0.109	0.192
	Tricentrus_davidi	36.87	0.6265	0.0482	0.4151	0.2453	0.187	0.227
	Tricentrus_fulgidus	25.25	0.6829	0.0122	0.6122	0.0816	0.055	0.158
	Tricentrus_gammamaculatus	34.42	0.6786	0.0357	0.5208	0.1458	0.109	0.178
	Tricentrus_longivalvulatu	31.94	0.6829	0.0488	0.434	0.1509	0.132	0.205
	Hypsauchenia_hardwickii	28.97	0.5974	0.0909	0.6122	0.1633	0.165	0.168
	Leptobelus_boreosinensis	27.35	0.716	0.0123	0.4423	0.1731	0.11	0.201
	Leptobelus_gazella	27.51	0.7125	0.0125	0.5192	0.1154	0.077	0.187
	Leptobelus_sp__HL_2012	26.77	0.7284	0	0.4231	0.1923	0.11	0.201
	Hemicentrus_obliquus	43.64	0.5647	0.0706	0.4815	0.2037	0.187	0.231
	Leptocentrus_albolineatus	27.85	0.6543	0.037	0.4706	0.2157	0.154	0.201
	Leptocentrus_formosanus	28.43	0.6543	0.037	0.4706	0.2157	0.154	0.205
	Leptocentrus_longispinus	36.57	0.5595	0.0833	0.4815	0.2037	0.198	0.22
nad5
	Anchon_lineatum	28.56	0.7295	0.0389	0.3723	0.1785	0.139	0.221
	Anchon_yunnanense	32.23	0.7208	0.05	0.3975	0.1861	0.15	0.217
	Antialcidas_floripennae	31.99	0.7234	0.041	0.3889	0.1728	0.137	0.224
	Antialcidas_trifoliaceus	36.2	0.6721	0.0387	0.5238	0.127	0.106	0.204
	Gargara_genistae	34.75	0.6619	0.041	0.5527	0.1214	0.105	0.202
	Gargara_minuta	32.23	0.7191	0.0319	0.377	0.1917	0.137	0.217
	Machaerotypus_stigmosus	33.5	0.6612	0.0367	0.5549	0.1129	0.097	0.201
	Maurya_qinlingensis	36.97	0.6585	0.0467	0.5361	0.116	0.108	0.205
	Nondenticentrus_paramelan	37.15	0.6507	0.0579	0.5402	0.1286	0.123	0.204
	Pantaleon_erectonodatus	35.34	0.674	0.06	0.4551	0.1517	0.14	0.216
	Tribulocentrus_zhenbaensi	31.74	0.6633	0.0381	0.5625	0.1031	0.092	0.193
	Tricentrus_brunneus	33.62	0.692	0.0349	0.5223	0.1178	0.097	0.195
	Tricentrus_davidi	36.3	0.6694	0.0669	0.4387	0.1806	0.16	0.226
	Tricentrus_fulgidus	29.06	0.7286	0.0224	0.4272	0.1646	0.114	0.202
	Tricentrus_gammamaculatus	36.29	0.6484	0.065	0.4758	0.1424	0.142	0.223
	Tricentrus_longivalvulatu	30.93	0.6865	0.041	0.465	0.172	0.133	0.208
	Hypsauchenia_hardwickii	34.66	0.6542	0.0583	0.5751	0.1054	0.11	0.193
	Leptobelus_boreosinensis	30.58	0.7125	0.0146	0.4543	0.1707	0.114	0.216
	Leptobelus_gazella	32.18	0.6987	0.0272	0.4877	0.1512	0.112	0.211
	Leptobelus_sp__HL_2012	31.97	0.7107	0.0105	0.4604	0.1799	0.116	0.215
	Hemicentrus_obliquus	31.7	0.7128	0.0413	0.4494	0.1456	0.119	0.21
	Leptocentrus_albolineatus	34.47	0.7016	0.0185	0.5032	0.1497	0.101	0.202
	Leptocentrus_formosanus	35.56	0.6917	0.0264	0.5142	0.1388	0.102	0.203
	Leptocentrus_longispinus	35.08	0.6961	0.0513	0.4841	0.1178	0.112	0.207
nad6
	Anchon_lineatum	29.94	0.2871	0.1881	0.873	0.0238	0.137	0.207
	Anchon_yunnanense	31.58	0.2857	0.1633	0.8915	0.0155	0.112	0.203
	Antialcidas_floripennae	36.91	0.3303	0.211	0.7705	0.0492	0.182	0.243
	Antialcidas_trifoliaceus	36.08	0.3868	0.1415	0.8077	0.0538	0.131	0.198
	Gargara_genistae	27.71	0.5	0.0755	0.8673	0.0354	0.074	0.166
	Gargara_minuta	31.48	0.3628	0.2035	0.8304	0.0357	0.168	0.209
	Machaerotypus_stigmosus	30.77	0.4554	0.0495	0.8595	0.0331	0.057	0.172
	Maurya_qinlingensis	33.2	0.3861	0.099	0.8346	0.0315	0.088	0.189
	Nondenticentrus_paramelan	37.74	0.4766	0.0841	0.8145	0.0565	0.095	0.179
	Pantaleon_erectonodatus	41.45	0.4722	0.0741	0.7647	0.0672	0.101	0.19
	Tribulocentrus_zhenbaensi	32.08	0.4327	0.0865	0.8443	0.0328	0.081	0.184
	Tricentrus_brunneus	30.79	0.4273	0.1182	0.8684	0.0175	0.093	0.172
	Tricentrus_davidi	38.8	0.3069	0.1881	0.8145	0.0565	0.165	0.215
	Tricentrus_fulgidus	33.72	0.4537	0.1019	0.8421	0.0439	0.099	0.174
	Tricentrus_gammamaculatus	37.1	0.35	0.1	0.808	0.112	0.15	0.198
	Tricentrus_longivalvulatu	34.23	0.3486	0.2018	0.8174	0.0609	0.18	0.213
	Hypsauchenia_hardwickii	34.06	0.4206	0.1402	0.8426	0.0556	0.134	0.18
	Leptobelus_boreosinensis	28.36	0.3524	0.1048	0.9098	0.0164	0.081	0.174
	Leptobelus_gazella	29.29	0.3824	0.0882	0.9106	0.0081	0.062	0.17
	Leptobelus_sp__HL_2012	30.42	0.3267	0.1287	0.916	0.0168	0.096	0.174
	Hemicentrus_obliquus	36.07	0.4857	0.1429	0.7414	0.069	0.144	0.188
	Leptocentrus_albolineatus	28.84	0.4245	0.1321	0.8814	0.0169	0.097	0.174
	Leptocentrus_formosanus	28.7	0.4434	0.1038	0.8803	0.0342	0.091	0.17
	Leptocentrus_longispinus	32.46	0.4862	0.1193	0.7544	0.0702	0.131	0.183
