# Supplementary material for: Structural Characteristics of Mitochondrial Genomes of Eight Treehoppers (Hemiptera: Membracidae: Centrotinae) and Their Phylogenetic Implications
Source: Genes (Basel). 2023 Jul 24;14(7):1510. doi: 10.3390/genes14071510 (PMC10379000; doi:10.3390/genes14071510)
Supplement: Supplementary file 1 [file genes-14-01510-s001.zip › Supplementary_files/Table S4.xlsx]

## Sheet: Sheet1
Table S4. Mitogenomic organization of Antialcidas trifoliaceus / Hemicentrus obliquus / Leptobelus boreosinensis / Leptocentrus formosanus / Leptocentrus longispinus / Nondenticentrus paramelanicus / Pantaleon erectonodatus / Tribulocentrus zhenbaensis
Gene	Position		Size	Intergenic	Codon
	From	To			Start	Stop	stand
trnI	1 / 1 / 1 / 1 / 1 / 1 / 1 / 1	64 / 63 / 63 / 65 / 63 / 64 / 64 / 65	64 / 63 / 63 / 65 / 63 / 64 / 64 / 65				J / J / J / J / J / J / J / J
trnQ	62 / 61 / 61 / 63 / 61 / 62 / 62 / 63	130 / 128 / 129 / 130 / 128 / 130 / 129 / 131	69 / 68 / 69 / 68 / 68 / 69 / 68 / 69	-3 / -3 / -3 / -3 / -3 / -3 / -3 / -3			N / N / N / N / N / N / N / N
trnM	130 / 128 / 129 / 131 / 128 / 130 / 129 / 132	197 / 195 / 195 / 198 / 195 / 196 / 195 / 198	68 / 68 / 67 / 68 / 68 / 67 / 67 / 67	-1 / -1 / -1 / - / -1 / -1 / -1 / -			J / J / J / J / J / J / J / J
nad2	198 / 196 / 181 / 199 / 196 / 197 / 196 / 184	1160 / 1158 / 1155 / 1161 / 1158 / 1156 / 1167 / 1158	963 / 963 / 975 / 963 / 963 / 970 / 972 / 975	- / - / -15 / - / - / - / - / -	ATT / ATT / ATT / ATT / ATT / ATT / ATT / ATT	TAA / TAA / TAA / TAA / TAA / TAA / TAA / TAA	J / J / J / J / J / J / J / J
trnW	1160 / 1158 / 1157 / 1161 / 1158 / 1156 / 1158 / 1158	1220 / 1220 / 1220 / 1222 / 1220 / 1216 / 1218 / 1218	61 / 63 / 64 / 62 / 63 / 61 / 61 / 61	-1 / -1 / 1 / -1 / -1 / -1 / -10 / -1			J / J / J / J / J / J / J / J
trnC	1221 / 1220 / 1220 / 1222 / 1220 / 1217 / 1219 / 1219	1280 / 1280 / 1280 / 1284 / 1280 / 1276 / 1277 / 1278	60 / 61 / 61 / 63 / 61 / 60 / 59 / 60				N / N / N / N / N / N / N / N
trnY	1283 / 1281 / 1282 / 1292 / 1281 / 1278 / 1279 / 1280	1347 / 1346 / 1346 / 1358 / 1346 / 1342 / 1340 / 1343	65 / 66 / 65 / 67 / 66 / 65 / 62 / 64	2 / - / 1 / 7 / - / 1 / 1 / 1			N / N / N / N / N / N / N / N
cox1	1346 / 1345 / 1349 / 1357 / 1345 / 1341 / 1339 / 1342	2884 / 2883 / 2885 / 2895 / 2883 / 2879 / 2877 / 2880	1539 / 1539 / 1537 / 1539 / 1539 / 1539 / 1539 / 1539	-2 / -2 / 2 / -2 / -2 / -2 / -2	ATG / ATG / ATG / ATG / ATG / ATG / ATG / ATG	TAA / TAA / TAA / T / TAA / TAA / TAA / TAA	J / J / J / J / J / J / J / J
trnL	2880 / 2879 / 2886 / 2891 / 2879 / 2875 / 2873 / 2876	2946 / 2944 / 2951 / 2957 / 2944 / 2940 / 2938 / 2941	67 / 66 / 66 / 67 / 66 / 66 / 66 / 66	-5 / -5 / - / -5 / -5 / -5 / -5 / -5			J / J / J / J / J / J / J / J
cox2	2947 / 2945 / 2952 / 2958 / 2945 / 2941 / 2939 / 2942	3628 / 3626 / 3630 / 3639 / 3626 / 3633 / 3614 / 3634	682 / 682 / 679 / 682 / 682 / 693 / 676 / 693		ATA / ATA / ATA / ATA / ATA / ATA / ATA / ATA	T / T / T / T / T / TAA / T / TAA	J / J / J / J / J / J / J / J
trnK	3626 / 3624 / 3628 / 3637 / 3624 / 3620 / 3612 / 3621	3696 / 3694 / 3700 / 3706 / 3695 / 3690 / 3681 / 3691	71 / 71 / 73 / 70 / 72 / 71 / 70 / 71	-3 / -3 / -3 / -3 / -3 / -14 / -3 / -14			J / J / J / J / J / J / J / J
trnD	3697 / 3695 / 3701 / 3707 / 3695 / 3691 / 3682 / 3692	3759 / 3760 / 3763 / 3767 / 3760 / 3752 / 3748 / 3753	63 / 66 / 63 / 61 / 66 / 62 / 67 / 62	- / - / - / - / -1 / - / - / -			J / J / J / J / J / J / J / J
atp8	3760 / 3761 / 3764 / 3768 / 3761 / 3753 / 3749 / 3754	3912 / 3913 / 3916 / 3920 / 3913 / 3905 / 3901 / 3906	153 / 153 / 153 / 153 / 153 / 153 / 153 / 153		ATA / ATT / ATT / ATT / ATT / ATA / ATT / ATA	TAA / TAA / TAA / TAA / TAA / TAA / TAA / TAA	J / J / J / J / J / J / J / J
atp6	3906 / 3907 / 3910 / 3914 / 3907 / 3899 / 3895 / 3900	4556 / 4557 / 4560 / 4564 / 4557 / 4549 / 4545 / 4550	651 / 651 / 651 / 651 / 651 / 651 / 651 / 651	-7 / -7 / -7 / -7 / -7 / -7 / -7 / -7	ATG / ATG / ATG / ATG / ATG / ATG / ATG / GTG	TAA / TAA / TAA / TAA / TAA / TAA / TAA / TAA	J / J / J / J / J / J / J / J
cox3	4557 / 4558 / 4561 / 4565 / 4558 / 4550 / 4546 / 4551	5351 / 5337 / 5340 / 5359 / 5337 / 5344 / 5340 / 5345	795 / 780 / 780 / 795 / 780 / 795 / 795 / 795		ATG / ATG / ATG / ATG / ATG / ATG / ATG / ATG	TAA / TAA / TAA / TAA / TAA / TAA / TAA / TAA	J / J / J / J / J / J / J / J
trnG	5335 / 5343 / 5340 / 5343 / 5343 / 5328 / 5324 / 5329	5394 / 5402 / 5400 / 5402 / 5402 / 5387 / 5383 / 5388	60 / 60 / 61 / 60 / 60 / 60 / 60 / 60	-17 / -5 / -1 / -17 / 5 / -17 / -17 / -17	ATA / ATA / ATA / ATA / ATTATA / ATA / ATA	TAA / TAA / TAA / TAA / TAA / TAG / TAA / TAG	J / J / J / J / J / J / J / J
nad3	5395 / 5406 / 5404 / 5403 / 5406 / 5391 / 5387 / 5392	5745 / 5756 / 5754 / 5756 / 5756 / 5741 / 5737 / 5742	351 / 351 / 351 / 354 / 351 / 351 / 351 / 351	- / 3 / 3 / - / - / 3 / 3 / 3			J / J / J / J / J / J / J / J
trnA	5744 / 5755 / 5753 / 5755 / 5755 / 5740 / 5736 / 5741	5808 / 5815 / 5813 / 5817 / 5815 / 5802 / 5798 / 5801	65 / 61 / 61 / 63 / 61 / 63 / 63 / 61	-2 / -2 / -2 / -2 / -2 / -2 / -2 / -2			J / J / J / J / J / J / J / J
trnR	5811 / 5816 / 5818 / 5823 / 5816 / 5804 / 5800 / 5803	5872 / 5883 / 5884 / 5881 / 5883 / 5863 / 5858 / 5863	62 / 68 / 67 / 59 / 68 / 60 / 59 / 61	2 / - / 4 / 5 / - / 1 / 1 / 1			J / J / J / J / J / J / J / J
trnN	5873 / 5881 / 5883 / 5881 / 5881 / 5862 / 5857 / 5862	5937 / 5947 / 5949 / 5946 / 5947 / 5926 / 5921 / 5928	65 / 67 / 67 / 66 / 67 / 65 / 65 / 67	- / -3 / -2 / -1 / -3 / -2 / -2 / -2			J / J / J / J / J / J / J / J
trnS	5937 / 5947 / 5949 / 5946 / 5947 / 5926 / 5921 / 5928	6002 / 6012 / 6014 / 6011 / 6012 / 5991 / 5986 / 5993	66 / 66 / 66 / 66 / 66 / 66 / 66 / 66	-1 / -1 / -1 / -1 / -1 / -1 / -1 / -1			J / J / J / J / J / J / J / J
trnE	6002 / 6012 / 6014 / 6011 / 6013 / 5991 / 5986 / 5993	6065 / 6074 / 6078 / 6071 / 6075 / 6054 / 6048 / 6054	64 / 63 / 65 / 61 / 63 / 64 / 63 / 62	-1 / -1 / -1 / -1 / - / -1 / -1 / -1			J / J / J / J / J / J / J / J
trnF	6066 / 6075 / 6078 / 6072 / 6076 / 6054 / 6048 / 6054	6126 / 6137 / 6144 / 6136 / 6138 / 6116 / 6109 / 6116	61 / 63 / 67 / 65 / 63 / 63 / 62 / 63	- / - / -1 / - / - / -1 / -1 / -1			N / N / N / N / N / N / N / N
nad5	6127 / 6138 / 6145 / 6117 / 6139 / 6091 / 6084 / 6091	7789 / 7797 / 7807 / 7802 / 7798 / 7782 / 7775 / 7782	1663 / 1660 / 1663 / 1686 / 1660 / 1692 / 1692 / 1692	- / - / - / -20 / - / -26 / -26 / -26	TTA / ATT / ATT / TTG / ATT / TTG / TTG / TTG	T / T / T / TAG / T / TAA / TAA / TAA	N / N / N / N / N / N / N / N
trnH	7793 / 7801 / 7811 / 7803 / 7802 / 7783 / 7776 / 7783	7856 / 7865 / 7873 / 7865 / 7866 / 7843 / 7838 / 7844	64 / 65 / 63 / 63 / 65 / 61 / 63 / 62	3 / 3 / 3 / - / 3 / - / - / -			N / N / N / N / N / N / N / N
nad4	7859 / 7868 / 7876 / 7846 / 7869 / 7846 / 7841 / 7847	9163 / 9178 / 9186 / 9174 / 9179 / 9150 / 9148 / 9151	1305 / 1311 / 1311 / 1329 / 1311 / 1305 / 1308 / 1305	2 / 2 / 2 / -20 / 2 / 2 / 2 / 2	ATG / ATG / ATG / ATG / ATG / ATG / ATG / ATG	TAG / TAA / TAA / TAA / TAA / TAG / TAA / TAG	N / N / N / N / N / N / N / N
nad4L	9157 / 9172 / 9180 / 9168 / 9173 / 9144 / 9142 / 9145	9432 / 9447 / 9455 / 9443 / 9448 / 9419 / 9417 / 9420	276 / 276 / 276 / 276 / 276 / 276 / 276 / 276	-7 / -7 / -7 / -7 / -7 / -7 / -7 / -7	ATG / ATG / ATG / ATG / ATG / ATG / ATG / ATG	TAA / TAA / TAA / TAG / TAA / TAA / TAA / TAA	N / N / N / N / N / N / N / N
trnT	9435 / 9450 / 9458 / 9450 / 9451 / 9422 / 9548 / 9423	9479 / 9512 / 9520 / 9510 / 9514 / 9483 / 9609 / 9485	63 / 63 / 63 / 61 / 64 / 62 / 62 / 63	2 / 2 / 2 / 6 / 2 / 2 / 130 / 2			J / J / J / J / J / J / J / J
trnP	9498 / 9513 / 9521 / 9511 / 9515 / 9484 / 9610 / 9486	9562 / 9577 / 9587 / 9575 / 9579 / 9548 / 9673 / 9550	65 / 65 / 67 / 65 / 65 / 65 / 64 / 65				N / N / N / N / N / N / N / N
nad6	9565 / 9580 / 9590 / 9578 / 9582 / 9551 / 9676 / 9553	10071 / 10062 / 10075 / 10075 / 10064 / 10057 / 10152 / 10038	507 / 483 / 486 / 498 / 483 / 507 / 477 / 486	2 / 2 / 2 / 2 / 2 / 2 / 2 / 2	ATT / ATT / ATA / ATA / ATT / ATT / ATT / ATT	TAA / TAA / TAA / TAA / TAA / TAA / TAA / TAA	J / J / J / J / J / J / J / J
cytb	10043 / 10055 / 10068 / 10056 / 10057 / 10029 / 10155 / 10031	11179 / 11191 / 11204 / 11192 / 11193 / 11165 / 11291 / 11167	1137 / 1137 / 1137 / 1137 / 1137 / 1137 / 1137 / 1137	-39 / -8 / -8 / -20 / -8 / -29 / 2 / -8	ATG / ATG / ATG / ATG / ATG / ATG / ATG / ATG	TAG / TAA / TAG / TAA / TAA / TAA / TAG / TAG	J / J / J / J / J / J / J / J
trnS2	11178 / 11191 / 11203 / 11196 / 11193 / 11164 / 11290 / 11166	11242 / 11254 / 11268 / 11260 / 11256 / 11227 / 11353 / 11229	65 / 64 / 66 / 65 / 64 / 64 / 64 / 64	-2 / -1 / -2 / 3 / -1 / -2 / -2 / -2			J / J / J / J / J / J / J / J
nad1	11236 / 11248 / 11268 / 11254 / 11250 / 11228 / 11347 / 11229	12192 / 12189 / 12203 / 12195 / 12191 / 12163 / 12288 / 12164	957 / 942 / 936 / 942 / 942 / 936 / 942 / 936	-7 / -7 / -1 / -7 / -7 / - / -7 / -1	ATA / ATA / ATA / ATA / ATA / ATA / ATA / ATA	TAA / TAA / TAA / TAA / TAA / TAA / TAA / TAA	N / N / N / N / N / N / N / N
trnL1	12175 / 12187 / 12201 / 12193 / 11189 / 12160 / 12286 / 12162	12240 / 12251 / 12266 / 12259 / 12253 / 12226 / 12350 / 12227	66 / 65 / 66 / 67 / 65 / 67 / 65 / 66	-18 / -3 / -3 / -3 / -3 / -4 / -3 / -3			N / N / N / N / N / N / N / N
rrnL	12241 / 12253 / 12267 / 12260 / 12254 / 12228 / 12351 / 12228	13421 / 13430 / 13458 / 13446 / 13435 / 13409 / 13533 / 13408	1181 / 1178 / 1192 / 1187 / 1182 / 1182 / 1183 / 1181	- / 1 / - / - / - / 1 / - / - /			N / N / N / N / N / N / N / N
trnV	13419 / 13432 / 13456 / 13444 / 13433 / 13409 / 13531 / 13412	13481 / 13494 / 13525 / 13508 / 13495 / 13471 / 13592 / 13473	63 / 63 / 70 / 65 / 63 / 63 / 62 / 62	-3 / 1 / -3 / -3 / -3 / -1 / -8 / 8			N / N / N / N / N / N / N / N
rrnS	13483 / 13495 / 13529 / 13509 / 13496 / 13475 / 13597 / 13477	14221 / 14230 / 14262 / 14237 / 14229 / 14211 / 14328 / 14214	739 / 736 / 734 / 729 / 734 / 737 / 732 / 738	1 / - / 3 / - / - / 3 / 4 / 3			N / N / N / N / N / N / N / N
NCR	14222 / 14231 / 14263 / 14238 / 14230 / 14212 / 14329 / 14215	15249 / 15570 / 15045 / 15399 / 15323 / 15804 / 15747 / 16598	1028 / 1340 / 783 / 1162 / 1094 / 1593 / 1419 / 2384				J / J / J / J / J / J / J / J
