# Supplementary material for: Structural Characteristics of Mitochondrial Genomes of Eight Treehoppers (Hemiptera: Membracidae: Centrotinae) and Their Phylogenetic Implications
Source: Genes (Basel). 2023 Jul 24;14(7):1510. doi: 10.3390/genes14071510 (PMC10379000; doi:10.3390/genes14071510)
Supplement: Supplementary file 1 [file genes-14-01510-s001.zip › Supplementary_files/Table S3.xlsx]

## Sheet: Sheet1
Table S3. Nucleotide composition and skewness of different elements of mitogenomes Antialcidas trifoliaceus / Hemicentrus obliquus / Leptobelus boreosinensis / Leptocentrus formosanus / Leptocentrus longispinus / Nondenticentrus paramelanicus / Pantaleon erectonodatus / Tribulocentrus zhenbaensis
Regions	Size	T (U)	C	A	G	AT%	AT skew	GC skew
PCG	10977 / 10926 / 10932 / 11004 / 10926 / 10995 / 10968 / 10989	43.7 / 42.2 / 43 / 43.8 / 42.5 / 44.1 / 43.2 / 44.4	12 / 12.9 / 12.3 / 11.7 / 12.6 / 11.3 / 12.5 / 12.9	32.4 / 32.7 / 33.1 / 33.3 / 32.9 / 32.4 / 32.2 / 32.7	12 / 12.1 / 11.6 / 11.2 / 12 / 12.2 / 12.1 / 11.9	76.1 / 74.9 / 76.1 / 77.1 / 75.4 / 76.5 / 75.4 / 77.1	-0.194 / -0.127 / -0.129 / -0.137 / -0.127 / -0.154 / -0.146 / -0.152	0 / -0.032 / -0.027 / -0.021 / -0.025 / 0.039 / -0.018 / 0.04
1st condon pposition	3659 / 3642 / 3644 / 3668 / 3642 / 3665 / 3656 / 3663	38.6 / 36 / 37.5 / 38.4 / 36.2 / 38.6 / 37.5 / 38.5	10.4 / 11.6 / 11.1 / 10.9 / 11.5 / 9.9 / 11.4 / 9.9	35 / 36.8 / 36 / 36 / 36.8 / 35.6 / 35.4 / 36	16 / 15.6 / 15.3 / 14.7 / 15.5 / 15.9 / 15.8 / 15.6	73.6 / 72.8 / 73.5 / 74.4 / 73 / 74.2 / 72.9 / 74.5	-0.049 / 0.011 / -0.02 / -0.032 / 0.009 / -0.041 / -0.029 / -0.034	0.214 / 0.146 / 0.159 / 0.149 / 0.148 / 0.232 / 0.161 / 0.221
2nd condon pposition	3659 / 3642 / 3644 / 3668 / 3642 / 3665 / 3656 / 3663	48 / 47.7 / 47.9 / 48.1 / 47.8 / 48 / 47.9 / 48.2	17.5 / 17.4 / 17.3 / 17.1 / 17.4 / 17.5 / 17.8 / 17.3	20.5 / 20.9 / 21 / 21 / 21 / 20.6 / 20.1 / 20.3	13.9 / 14 / 13.7 / 13.8 / 13.9 / 13.9 / 14.1 / 14.1	68.5 / 68.6 / 68.9 / 69.1 / 68.8 / 68.6 / 68 / 68.5	0.402 / -0.39 / -0.39 / -0.393 / -0.39 / -0.4 / -0.408 / -0.407	-0.116 / -0.108 / -0.119 / -0.105 / -0.11 / -0.117 / -0.115 / -0.101
3rd condon pposition	3659 / 3642 / 3644 / 3668 / 3642 / 3665 / 3656 / 3663	44.4 / 43.1 / 43.4 / 45 / 43.5 / 45.7 / 44.1 / 46.4	8 / 9.7 / 8.4 / 7.1 / 9 / 6.5 / 8.4 / 5.8	41.6 / 40.5 / 42.3 / 42.9 / 40.9 / 40.9 / 41.1 / 41.8	6 / 6.7 / 5.9 / 5 / 6.6 / 6.9 / 6.4 / 6	86 / 83.6 / 85.7 / 87.9 / 84.4 / 86.6 / 85.5 / 88.2	-0.033 / -0.031 / -0.013 / -0.024 / -0.031 / -0.056 / -0.036 / -0.052	-0.141 / -0.182 / -0.173 / -0.169 / -0.154 / 0.033 / -0.137 / 0.023
A+T-rich region	1028 / 1340 / 783 / 1162 / 1094 / 1539 / 1419 / 2384	40.3 / 37.8 / 39.5 / 39.5 / 38.4 / 34.4 / 37.9 / 36.4	6.9 / 5.6 / 6.4 / 6.9 / 5.9 / 10.2 / 7.2 / 10.8	44 / 46 / 44.6 / 46.1 / 46.4 / 45.3 / 44.5 / 41.6	8.9 / 10.5 / 9.6 / 7.5 / 9.2 / 10.1 / 10.4 / 11.5	84.3 / 83.8 / 84.1 / 85.6 / 84.8 / 79.7 / 82.4 / 78	0.044 / 0.098 / 0.061 / 0.077 / 0.095 / 0.136 / 0.08 / 0.067	0.123 / 0.306 / 0.2 / 0.042 / 0.217 / -0.006 / 0.181 / 0.017
rRNAs	1920 / 1914 / 1926 / 1916 / 1916 / 1919 / 1915 / 1919	48.9 / 46.6 / 49.1 / 47.4 / 46.9 / 48.8 / 47.7 / 50.4	7.1 / 7.2 / 6.5 / 7.3 / 7.2 / 6.9 / 7.5 / 6.8	32.1 / 33.5 / 31 / 32.6 / 33.5 / 32.5 / 33.1 / 31.1	11.9 / 12.6 / 13.3 / 12.7 / 12.5 / 11.8 / 11.6 / 11.7	81 / 80.1 / 80.1 / 80 / 80.4 / 81.3 / 80.8 / 81.5	-0.207 / -0.163 / -0.225 / -0.185 / -0.167 / -0.2 / -0.181 / -0.238	0.253 / 0.274 / 0.342 / 0.269 / 0.273 / 0.265 / 0.216 / 0.268
tRNAs	1417 / 1425 / 1440 / 1417 / 1427 / 1408 / 1402 / 1407	39.4 / 39.2 / 37.8 / 39.2 / 39.4 / 39.3 / 39.3 / 39.6	8.1 / 8.4 / 9.1 / 8.8 / 8.2 / 8.4 / 8.8 / 8.9	40 / 40.4 / 40.9 / 39.8 / 40.1 / 40.1 / 39.9 / 39.5	12.4 / 12.1 / 12.2 / 12.1 / 12.3 / 12.2 / 12 / 12	79.4 / 79.6 / 78.7 / 79 / 79.5 / 79.4 / 79.2 / 79.1	0.007 / 0.016 / 0.039 / 0.007 / 0.009 / 0.009 / 0.007 / -0.001	0.21 / 0.182 / 0.144 / 0.158 / 0.201 / 0.186 / 0.151 / 0.15
Full genome	15249 / 15570 / 15045 / 15399 / 15323 / 15804 / 15747 / 16598	34 / 32.5 / 32.5 / 33.6 / 32.8 / 33.9 / 33 / 34.4	12.7 / 13.7 / 14.2 / 13 / 13.5 / 12.5 / 13.3 / 12.3	43.5 / 44.2 / 44.8 / 44.7 / 44.2 / 43.7 / 44.1 / 43.5	9.7 / 9.6 / 8.6 / 8.7 / 9.5 / 9.9 / 9.6 / 9.8	77.5 / 76.7 / 77.3 / 78.3 / 77 / 77.6 / 77.1 / 77.9	0.122 / 0.152 / 0.159 / 0.143 / 0.148 / 0.126 / 0.145 / 0.117	-0.133 / -0.178 / -0.244 / -0.198 / -0.175 / -0.119 / -0.164 / -0.112
