# Supplementary material for: Structural Characteristics of Mitochondrial Genomes of Eight Treehoppers (Hemiptera: Membracidae: Centrotinae) and Their Phylogenetic Implications
Source: Genes (Basel). 2023 Jul 24;14(7):1510. doi: 10.3390/genes14071510 (PMC10379000; doi:10.3390/genes14071510)
Supplement: Supplementary file 1 [file genes-14-01510-s001.zip › Supplementary_files/Table S2.xlsx]

## Sheet: Sheet1
Table S2. Best partitioning schemes and models based on different datasets.
Dataset	Partitioning scheme	Models
PCGs	P1: (atp6_pos1, nad3_pos1, atp8_pos1, nad6_pos1, nad2_pos1)	TRN+I+G
	P2: (atp6_pos2, cox2_pos2, cytb_pos2, nad3_pos2, cox3_pos2)	GTR+I+G
	P3: (nad3_pos3, atp8_pos3, nad6_pos3, atp6_pos3)	HKY+G
	P4: (nad6_pos2, atp8_pos2, nad2_pos2)	TVM+I+G
	P5: (cox1_pos1, cox3_pos1, cox2_pos1, cytb_pos1)	GTR+I+G
	P6: (cox1_pos2)	K81UF+I+G
	P7: (cox2_pos3, cytb_pos3, cox3_pos3, cox1_pos3)	GTR+I+G
	P8: (nad1_pos1, nad4L_pos1, nad5_pos1, nad4_pos1)	K81UF+I+G
	P9: (nad5_pos2, nad4_pos2, nad1_pos2, nad4L_pos2)	GTR+I+G
	P10: (nad1_pos3, nad5_pos3, nad4_pos3, nad4L_pos3)	HKY+I+G
	P11: (nad2_pos3)	HKY+I+G
P12RT	P1: (atp8_pos1, nad3_pos1, nad6_pos1, nad2_pos1)	TRN+I+G
	P2: (nad2_pos2, nad6_pos2, nad3_pos2)	TVM+I+G
	P3: (cox3_pos1, cytb_pos1, cox2_pos1, atp8_pos2, atp6_pos1, trnE, trnR, trnG)	GTR+I+G
	P4: (cox3_pos2, atp6_pos2, cox2_pos2, cytb_pos2)	TVM+I+G
	P5: (cox1_pos1, trnW, trnM)	GTR+I+G
	P6: (cox1_pos2)	K81UF+I+G
	P7: (nad1_pos1, trnY, trnH, nad4L_pos1, trnP, nad5_pos1, nad4_pos1)	TVM+I+G
	P8: (nad4L_pos2, nad4_pos2, nad1_pos2, nad5_pos2)	GTR+I+G
	P9: (trnT, trnA, S_copy2, trnN, L_copy2, trnL, trnD, trnK, trnS, trnQ, trnC, trnV, trnI)	TVM+I+G
	P10: (rrnL, trnF, rrnS)	GTR+I+G
P123RT	P1: (trnR, trnG, trnE, atp6_pos1, nad3_pos1, trnD, L_copy2, trnT, S_copy2, trnN, trnA, trnL)	TIM+I+G
	P2: (cox3_pos2, atp6_pos2, cox2_pos2, cytb_pos2)	TVM+I+G
	P3: (nad3_pos3, atp6_pos3, nad6_pos3, atp8_pos3)	HKY+G
	P4: (atp8_pos1, nad2_pos1, nad6_pos1)	TIM+I+G
	P5: (atp8_pos2, nad2_pos2, nad3_pos2, nad6_pos2)	TVM+I+G
	P6: (cox3_pos1, cytb_pos1, cox2_pos1, cox1_pos1, trnM, trnW)	GTR+I+G
	P7: (cox1_pos2)	K81UF+I+G
	P8: (cox2_pos3, cytb_pos3, cox3_pos3, cox1_pos3)	GTR+I+G
	P9: (nad1_pos1, trnY, trnP, nad5_pos1, nad4_pos1, nad4L_pos1, trnH)	TVM+I+G
	P10: (nad4L_pos2, nad1_pos2, nad4_pos2, nad5_pos2)	GTR+I+G
	P11: (nad1_pos3, nad5_pos3, nad4_pos3, nad4L_pos3)	HKY+I+G
	P12: (nad2_pos3)	HKY+I+G
	P13: (rrnL, trnF, rrnS)	GTR+I+G
	P14: (trnK, trnS, trnQ, trnC, trnV, trnI)	HKY+G
